# Supplementary material for: Dynamic Effects of CYP2D6 Genetic Variants in a Set of Poor Metaboliser Patients with Infiltrating Ductal Cancer Under Treatment with Tamoxifen
Source: Sci Rep. 2019 Feb 21;9:2521. doi: 10.1038/s41598-018-38340-6 (PMC6385267; doi:10.1038/s41598-018-38340-6)
Supplement: Supplementary file 7 — T2 [file 41598_2018_38340_MOESM7_ESM.xlsx]

## Sheet: Hoja1
POPULATION	n	Genotype PM (n) (Endoxifen)	Genotype IM (n) (Endoxifen)	Genotype EM (n) (Endoxifen)	Genotype UM (n) (Endoxifeo)	REF.
Brasil	97	*4/*4 (2)	*4*17(1)	*1/*4(12), *1/*5(6), *2/*4(7), *2/*4 xN(2)	*1/*2,xN (3)	Antunes 2012
		*4/*4 xN(2)	*4/*41(1)	*1/*3(1),*4/*35(1), *5/*35(1), *2/*3(2),	(7.52 ng/ml)
		(2.25 ng/ml)	*5/*41(2)	*3/*35(1),*1/*6(1), *9/*9(1), *17/*29(1),
			(4.43 ng/ml)	*2/*41(2), *1/*41(2), *1/*9(1),
				*1/*10(2), *9/*35(1), *2/*9(1)
				*1/*41(1),*1/*1(14),*2/*35(3)
				(6.53 ng/ml)
Netherlands and Belgium	12PM y 12IM	*3/*4 (2)	*1/*4 (2)			Dezentje et al 2015
CYP		*4/*4 (7)	*2/*4 (6)
TAM study		*4/*5 (2)	*2/*5 (2)
		*5/*6 (1)	*4/*41 (2)
		(2.5 ng/ml)	(5.59 ng/ml)
Poland	279	PM/PM	IM/IM	EM/EM	*1/*2 (xN) (10)	Hennig 2015
		*4/*4 (15)	*41/*41(1) *10/*10(1)	*1/*2(44)	*1/*1 (xN) (5)
		*3/*4(2)	*10/*41(1)	*1/*1(33)	*2/*2 (xN) (3)
		*4/*5 (2		*2/*2(10) (7.3 ng/ml)
		*4/*6 (1)	EM/IM	EM/PM
		(1.8 ng/ml)	*1/*41(24)	*1/*4(51)
		IM/PM	*2/*41(10)	*2/*4(30)
		*4/*41 (6)	*1/*10(7)	*1/*5(6)
		*4/*10 (3) *4/*17(1)	*2/*10(2)	*1/*3(4)
		*5/*41 (1)		*2/*5(3)
		(2.3 ng/ml)		*1/*6(1)
				*2/*3(1)
				*2/*6(1) (4.9 ng/ml)
Colombia	28	*4/*9(1)	*1/*9(2)	*1/*1(4)	*2A/*2Ax N(1)	This study
		*4/*41(1)	*2A/*17(1)	*1/*2A(6)	(0,9 ng/ml)
		(2,57 ng/ml)	*1/*3(2)	*2A/*2A(4)
			*1/*4(4)	*1/*35A(1)
			(1,94 ng/ml)	*2A/*35A(1)
				(4,16 ng/ml)
